# Supplementary material for: Pedigree- and SNP-Associated Genetics and Recent Environment are the Major Contributors to Anthropometric and Cardiometabolic Trait Variation
Source: PLoS Genet. 2016 Feb 2;12(2):e1005804. doi: 10.1371/journal.pgen.1005804 (PMC4737500; doi:10.1371/journal.pgen.1005804)
Supplement: S1 Table — (XLSX) [file pgen.1005804.s002.xlsx]

## Sheet: SP1
S1 Table. Descriptive analysis of traits and covariates using GS10K data.
Name	Category		Description	Primary Data	Unit	Natural logarithm transformation	Mean(s.d.)f	Sex		Age		Sex-Age		SIMD		Centre	20PCs
								Var%g	Effecth	Var%	Effect	Var%	Effect	Var%	Effect	Var%	Var%
Height	Traits	Body Measurements	Body Height	Yes	cm	No	167.62(9.52)	0.5113	-13.4	0.0443	-0.143	0.00%NS	-7.54E-03NS	0.0083	0.000451	0.0014	0.0072
Weight			Body Weight	Yes	kg	Yes	4.31(0.21)	0.1983	-0.17	0.0003	9.16E-04 NS	0.01% NS	-3.60E-04 NS	0.35%	-7.01e-06	0.0028	0.0054
Fat			Body Fat Composition (Tanita scales)	Yes	percentage	No	30.73(9.35)	0.3867	14.2	0.0535	0.24	0.0011	-0.0466	0.0079	-0.000439	0.0046	0.0037
BMI			Weight/Height2	No	kg/cm2	Yes	3.28(0.18)	0.0051	-1.92E-02 NS	2.45%	0.00241	0.00% NS	-1.36E-04 NS	1.62%	-1.23e-05	0.0038	0.0052
Hips			Hip Circumference	Yes	cm	Yes	4.64(0.10)	0.00% NS	5.37E-03 NS	0.0037	0.00069	0.01% NS	-1.26E-04 NS	0.60%	-4.34e-06	0.0103	0.0057
Waist			Waist Circumference	Yes	cm	Yes	4.49(0.15)	0.1396	-0.0934	0.0415	0.00311	0.03% NS	-4.21E-04 NS	1.48%	-1.02e-05	0.0031	0.0044
WHR			Waist/Hips	No	(None)	Yes	-0.15(0.10)	0.304	-0.0976	0.0606	0.00243	0.0004	-0.00031	0.0108	-5.53e-06	0.0025	0.0026
ABSI			Waist × Height5/6 / Weight2/3	No	cm11/6 / kg2/3	Yes	-2.56(0.07)	0.1469	-0.0427	0.0585	0.00186	0.0007	-0.000286	0.0071	-3.43e-06	0.0184	0.0043
Urea		Biochemistrya,b,c	Urea Level in Serum	Yes	mmol/l	Yes	1.63(0.27)	0.04	-0.293	0.1471	0.0018	0.0083	0.00364	0.0005	3.26e-06	0.0027	0.22% NS
Creatinine			Creatinine Level in Serum	Yes	μmol/l	Yes	4.28(0.19)	0.3108	-0.207	0.015	0.00204	0.00% NS	-1.51E-04 NS	0.00% NS	-7.03E-07 NS	0.68%	0.0025
Glucose			Fasing Glucose Level in Blood	Yes	mmol/l	Yes	1.56(0.12)	0.0221	-0.0605	0.0739	0.00175	0.0007	0.000483	0.0014	-2.23e-06	0.0053	0.0034
TC			Total Cholesterol Level in Serum	Yes	mmol/l	Yes	1.63(0.21)	0.0128	-0.161	0.0358	-0.00347	0.0165	0.00405	0.0036	6.55e-06	0.0029	0.0034
HDL			HDL Cholesterol Level in serum	Yes	mmol/l	Yes	0.35(0.28)	0.1428	0.128	0.007	-0.00128	0.0017	0.00172	0.01	1.57e-05	0.0198	0.0056
SBP		Blood Pressure & Heart Rated	Systolic Blood Pressure	Yes	mmHg	Yes	4.87(0.13)	0.0419	-0.172	0.1619	5.32E-04 NS	0.0124	0.00226	0.001	-2.55e-06	0.0041	0.18% NS
DBP			Diastolic Blood Pressure	Yes	mmHg	Yes	4.38(0.13)	0.0253	-0.0489	0.0349	0.00154	0.01% NS	1.71E-04 NS	0.01% NS	-1.15E-06 NS	1.05%	0.0048
HR			Heart Rate	Yes	beats/min	Yes	4.23(0.16)	0.0208	0.0711	0.0037	1.05E-04 NS	0.04% NS	-4.70E-04 NS	0.50%	-6.9e-06	0.0067	0.0042
Age	Covariates		Volunteer Age at Clinic Appointment	Yes	years old	No	52.20(13.64)	(None)	(None)	(None)	(None)	(None)	(None)	(None)	(None)	(None)	(None)
Sex			Sex of Volunteer	Yes	(F - female, M - male)	No	F: 5788; M:4075	(None)	(None)	(None)	(None)	(None)	(None)	(None)	(None)	(None)	(None)
SIMD			Scottish Index of Multiple Deprivatione	Yes	(None)	No	3994.13(1830.39)	(None)	(None)	(None)	(None)	(None)	(None)	(None)	(None)	(None)	(None)
Centre			9 Clinics where phenotypes are measured	Yes	(None)	No	(None)	(None)	(None)	(None)	(None)	(None)	(None)	(None)	(None)	(None)	(None)
20PCs			The first 20 Principal Components of GRMg	No	(None)	No	(None)	(None)	(None)	(None)	(None)	(None)	(None)	(None)	(None)	(None)	(None)
a.GS:SFHS blood samples were analysed using standard automated methods in the NHS biochemistry laboratories local to the clinics across Scotland in which recruitment took place. These laboratories participate in the UK National External Quality Assessment Service (UKNEQAS) scheme and all tests had inter-assay CVs <5%.
b.Measurements of TC, HDL, Creatinine and Urea were from serum prepared from 5ml of venous blood collected into a tube containing clot activator & gel separator.
c.For glucose measurement, 2ml of venous blood was taken from consenting participants in GS research clinics using standard venepuncture procedures and collected in a sodium fluoride / potassium oxalate tube, with fasting duration recorded. The Glasgow lab used the Abbott Architect, hexokinase/glucose-6-phosphate dehydrogenase method for measurement of glucose.
d.Blood Pressure & Heart Rate traits were measured twice and here we use the 2nd measurement.
e.SIMD is a ranking based on environment, income, education etc. for each 350 household area [38].
f.The mean and s.d. are calculated after transformation (where applicable) and for sex, the values are the number of individuals for each sex.
g.Var%: the proportion of phenotypic variance explained by each covariate neglecting genetic factors, estimated using ANOVA: Phenotype ~ Sex + Age + Sex-Age + SIMD + Clinics + 20PCs.
h.Effect: the estimated effect of each covariate neglecting genetic factors, estimated using ANOVA: Phenotype ~ Sex + Age + Sex-Age + SIMD + Centre + 20PCs.
NS.Not significant. The estimate is non-significant due to p-value > 0.05. F-test for variances and t-test for effects.
