# Supplementary material for: Pedigree- and SNP-Associated Genetics and Recent Environment are the Major Contributors to Anthropometric and Cardiometabolic Trait Variation
Source: PLoS Genet. 2016 Feb 2;12(2):e1005804. doi: 10.1371/journal.pgen.1005804 (PMC4737500; doi:10.1371/journal.pgen.1005804)
Supplement: S3 Table — (XLSX) [file pgen.1005804.s004.xlsx]

## Sheet: G
S3 Table. Heritability estimates using model 'G' in subpopulations of GS10K with different GRM cut-offs
ith degree of relatives	≥6	≥5	≥4	≥3	≥2	≥1
GRM cut-off points	0.022	0.044	0.088	0.176	0.334	0.622
Trait	h2g (s.e.)	h2g (s.e.)	h2g (s.e.)	h2g (s.e.)	h2g (s.e.)	h2g (s.e.)
Height	0.54(0.06)	0.58(0.05)	0.57(0.05)	0.58(0.05)	0.61(0.04)	0.76(0.02)
Weight	0.27(0.06)	0.32(0.05)	0.3(0.05)	0.30(0.05)	0.31(0.04)	0.45(0.03)
Fat	0.28(0.06)	0.28(0.05)	0.27(0.05)	0.27(0.05)	0.29(0.05)	0.38(0.03)
BMI	0.24(0.06)	0.27(0.05)	0.26(0.05)	0.26(0.05)	0.27(0.04)	0.41(0.03)
Hips	0.23(0.06)	0.27(0.05)	0.23(0.05)	0.24(0.05)	0.24(0.05)	0.34(0.03)
Waist	0.17(0.06)	0.23(0.05)	0.21(0.05)	0.20(0.05)	0.20(0.05)	0.33(0.03)
WHR	0.13(0.06)	0.21(0.05)	0.20(0.05)	0.18(0.05)	0.17(0.05)	0.25(0.03)
ABSI	0.12(0.06)	0.14(0.05)	0.12(0.05)	0.09(0.05)	0.12(0.04)	0.19(0.03)
Urea	0.12(0.05)	0.09(0.05)	0.11(0.05)	0.12(0.05)	0.13(0.04)	0.21(0.03)
Creatinine	0.25(0.06)	0.23(0.05)	0.23(0.05)	0.22(0.05)	0.24(0.04)	0.45(0.03)
Glucose	0.21(0.06)	0.17(0.05)	0.18(0.05)	0.18(0.05)	0.20(0.05)	0.19(0.03)
TC	0.14(0.06)	0.15(0.05)	0.12(0.05)	0.13(0.05)	0.13(0.04)	0.27(0.03)
HDL	0.25(0.06)	0.30(0.05)	0.29(0.05)	0.30(0.05)	0.31(0.04)	0.42(0.03)
SBP	0.16(0.06)	0.17(0.05)	0.18(0.05)	0.18(0.05)	0.18(0.04)	0.20(0.03)
DBP	0.13(0.06)	0.15(0.05)	0.16(0.05)	0.15(0.05)	0.17(0.04)	0.17(0.03)
HR	0.09(0.06)	0.12(0.05)	0.13(0.05)	0.15(0.05)	0.11(0.04)	0.23(0.03)
NS Not significant. That variance component is non-significant according to LRT with p-value > 0.05.
