# Supplementary material for: Pedigree- and SNP-Associated Genetics and Recent Environment are the Major Contributors to Anthropometric and Cardiometabolic Trait Variation
Source: PLoS Genet. 2016 Feb 2;12(2):e1005804. doi: 10.1371/journal.pgen.1005804 (PMC4737500; doi:10.1371/journal.pgen.1005804)
Supplement: S4 Table — (XLSX) [file pgen.1005804.s005.xlsx]

## Sheet: G
S4 Table (1). Results of variance component analysis using alternative model for 16 traits in GS10K: model 'G'
Trait	Model: Ga
	σ2g (s.e.)b		σ2ε (s.e.)c		V (s.e.)d		h2g (s.e.)e		h2gkin (s.e.)f		%VCg	logLh	ni
Height	29.5133	(1.0786)	9.3316	(0.7767)	38.8449	(0.6166)	0.76	(0.02)	0.76	(0.02)	0.759773	-20858.4	9150
Weight	0.0153	(0.0010)	0.0187	(0.0009)	0.034	(0.0005)	0.45	(0.03)	0.45	(0.03)	0.45	10903.2	9118
Fat	17.9608	(1.4184)	28.9508	(1.3089)	46.9116	(0.7211)	0.38	(0.03)	0.38	(0.03)	0.382865	-21503	8926
BMI	0.0121	(0.0009)	0.0175	(0.0008)	0.0296	(0.0005)	0.41	(0.03)	0.41	(0.03)	0.408784	11500.8	9107
Hips	0.0029	(0.0003)	0.0058	(0.0002)	0.0087	(0.0001)	0.34	(0.03)	0.34	(0.03)	0.333333	16782.7	8984
Waist	0.006	(0.0005)	0.0123	(0.0005)	0.0183	(0.0003)	0.33	(0.03)	0.33	(0.03)	0.327869	13499.8	9016
WHR	0.0016	(0.0002)	0.0048	(0.0002)	0.0064	(0.0001)	0.25	(0.03)	0.25	(0.03)	0.25	18147.6	8995
ABSI	0.0008	(0.0001)	0.0034	(0.0001)	0.0042	(0.0001)	0.19	(0.03)	0.19	(0.03)	0.190476	19935.6	8962
Urea	0.0119	(0.0016)	0.0446	(0.0016)	0.0565	(0.0008)	0.21	(0.03)	0.21	(0.03)	0.210619	8517.75	9148
Creatinine	0.011	(0.0007)	0.0132	(0.0006)	0.0241	(0.0004)	0.45	(0.03)	0.45	(0.03)	0.456432	12504	9146
Glucose	0.0024	(0.0004)	0.0107	(0.0004)	0.0131	(0.0002)	0.19	(0.03)	0.19	(0.03)	0.183206	14819.4	8936
TC	0.0102	(0.0011)	0.0279	(0.0011)	0.0381	(0.0006)	0.27	(0.03)	0.27	(0.03)	0.267717	10316.2	9136
HDL	0.0267	(0.0019)	0.0368	(0.0017)	0.0636	(0.0010)	0.42	(0.03)	0.42	(0.03)	0.419811	8053.25	9125
SBP	0.0028	(0.0004)	0.0114	(0.0004)	0.0142	(0.0002)	0.2	(0.03)	0.2	(0.03)	0.197183	14805.6	9144
DBP	0.0024	(0.0004)	0.012	(0.0004)	0.0145	(0.0002)	0.17	(0.03)	0.17	(0.03)	0.165517	14700	9141
HR	0.006	(0.0008)	0.0199	(0.0008)	0.0259	(0.0004)	0.23	(0.03)	0.23	(0.03)	0.23166	12053.9	9126
a Model 'G' = GRMg
b This column shows the variance captured by matrix GRMg
c This column shows the residual variance
d This column shows the total phenotypic variance
e This column shows the proportion of total phenotypic variance captured by matrix GRMg
f This column shows the total heritability estimate, which is the sum of h2g and h2kin
g This column shows the proportion of total phenotypic variance captured by this model for each analysis
h This column shows the log likelihood ratio for each analysis
i This column shows the number of records used for each analysis

## Sheet: K
S4 Table (2). Results of variance component analysis using alternative model for 16 traits in GS10K: model 'K'
Trait	Model: Ka
	σ2kin(s.e.)b		σ2ε (s.e.)c		V (s.e.)d		h2kin(s.e.)e		h2gkin (s.e.)f		%VCg	logLh	ni
Height	32.4375	(1.1120)	5.9904	(0.8485)	38.4279	(0.5910)	0.84	(0.02)	0.84	(0.02)	0.844113	-20948.9	9150
Weight	0.019	(0.0012)	0.0148	(0.0011)	0.0339	(0.0005)	0.56	(0.03)	0.56	(0.03)	0.560472	10894.1	9118
Fat	21.6101	(1.7359)	25.1407	(1.6244)	46.7507	(0.7123)	0.46	(0.04)	0.46	(0.04)	0.462241	-21516.9	8926
BMI	0.0153	(0.0011)	0.0142	(0.0010)	0.0295	(0.0004)	0.52	(0.03)	0.52	(0.03)	0.518644	11493.5	9107
Hips	0.0038	(0.0003)	0.0049	(0.0003)	0.0087	(0.0001)	0.44	(0.04)	0.44	(0.04)	0.436782	16779.1	8984
Waist	0.0084	(0.0007)	0.0099	(0.0006)	0.0183	(0.0003)	0.46	(0.04)	0.46	(0.04)	0.459016	13507.4	9016
WHR	0.002	(0.0002)	0.0043	(0.0002)	0.0064	(0.0001)	0.32	(0.04)	0.32	(0.04)	0.3125	18145.4	8995
ABSI	0.0012	(0.0002)	0.003	(0.0002)	0.0042	(0.0001)	0.27	(0.04)	0.27	(0.04)	0.285714	19938.3	8962
Urea	0.0147	(0.0021)	0.0418	(0.0021)	0.0564	(0.0008)	0.26	(0.04)	0.26	(0.04)	0.260638	8511.19	9148
Creatinine	0.0146	(0.0008)	0.0094	(0.0007)	0.024	(0.0004)	0.61	(0.03)	0.61	(0.03)	0.608333	12513	9146
Glucose	0.0022	(0.0005)	0.0109	(0.0005)	0.0131	(0.0002)	0.17	(0.04)	0.17	(0.04)	0.167939	14806.8	8936
TC	0.0138	(0.0014)	0.0242	(0.0014)	0.038	(0.0006)	0.36	(0.04)	0.36	(0.04)	0.363158	10317.7	9136
HDL	0.0319	(0.0022)	0.0314	(0.0021)	0.0634	(0.0010)	0.5	(0.03)	0.5	(0.03)	0.503155	8033.09	9125
SBP	0.0034	(0.0005)	0.0107	(0.0005)	0.0142	(0.0002)	0.24	(0.04)	0.24	(0.04)	0.239437	14800.2	9144
DBP	0.0028	(0.0005)	0.0117	(0.0006)	0.0145	(0.0002)	0.19	(0.04)	0.19	(0.04)	0.193103	14694.1	9141
HR	0.0078	(0.0010)	0.018	(0.0010)	0.0258	(0.0004)	0.3	(0.04)	0.3	(0.04)	0.302326	12051	9126
a Model 'K' = GRMkin
b This column shows the variance captured by matrix GRMkin
c This column shows the residual variance
d This column shows the total phenotypic variance
e This column shows the proportion of total phenotypic variance captured by matrix GRMkin
f This column shows the total heritability estimate, which is the sum of h2g and h2kin
g This column shows the proportion of total phenotypic variance captured by this model for each analysis
h This column shows the log likelihood ratio for each analysis
i This column shows the number of records used for each analysis

## Sheet: F
S4 Table (3). Results of variance component analysis using alternative model for 16 traits in GS10K: model 'F'
Trait	Model: Fa
	σ2ef (s.e.)b		σ2ε (s.e.)c		V (s.e.)d		e2f (s.e.)e		%VCf	logLg	nh
Height	16.1151	(0.6841)	22.6906	(0.5590)	38.8056	(0.6068)	0.42	(0.01)	0.415276	-20971.2	9150
Weight	0.009428	(0.0006)	0.024572	(0.0006)	0.034	(0.0005)	0.28	(0.02)	0.277294	10899.3	9118
Fat	11.1861	(0.9047)	35.7142	(0.9072)	46.9003	(0.7207)	0.24	(0.02)	0.238509	-21506.9	8926
BMI	0.00798	(0.0006)	0.021607	(0.0005)	0.029587	(0.0005)	0.27	(0.02)	0.269713	11509.1	9107
Hips	0.001914	(0.0002)	0.006785	(0.0002)	0.008698	(0.0001)	0.22	(0.02)	0.220051	16787	8984
Waist	0.004354	(0.0004)	0.013954	(0.0004)	0.018308	(0.0003)	0.24	(0.02)	0.23782	13519.6	9016
WHR	0.000938	(0.0001)	0.00545	(0.0001)	0.006388	(0.0001)	0.15	(0.02)	0.146838	18143.3	8995
ABSI	0.000485	(0.0001)	0.003714	(0.0001)	0.004199	(0.0001)	0.12	(0.02)	0.115504	19934	8962
Urea	0.008072	(0.0010)	0.048417	(0.0012)	0.05649	(0.0008)	0.14	(0.02)	0.142893	8520.39	9148
Creatinine	0.006651	(0.0005)	0.017441	(0.0004)	0.024092	(0.0004)	0.28	(0.02)	0.276067	12501	9146
Glucose	0.000978	(0.0002)	0.012093	(0.0003)	0.01307	(0.0002)	0.07	(0.02)	0.0748279	14807.4	8936
TC	0.006181	(0.0007)	0.031911	(0.0008)	0.038091	(0.0006)	0.16	(0.02)	0.162269	10313.4	9136
HDL	0.014696	(0.0012)	0.048792	(0.0012)	0.063488	(0.0010)	0.23	(0.02)	0.231477	8027.9	9125
SBP	0.001708	(0.0003)	0.012456	(0.0003)	0.014164	(0.0002)	0.12	(0.02)	0.120587	14806.1	9144
DBP	0.001466	(0.0003)	0.012993	(0.0003)	0.014459	(0.0002)	0.1	(0.02)	0.10139	14699	9141
HR	0.003774	(0.0005)	0.022068	(0.0005)	0.025842	(0.0004)	0.15	(0.02)	0.146041	12056	9126
a Model 'F' = ERMFamily
b This column shows the variance captured by matrix ERMFamily
c This column shows the residual variance
d This column shows the total phenotypic variance
e This column shows the proportion of total phenotypic variance captured by matrix ERMFamily
f This column shows the proportion of total phenotypic variance captured by this model for each analysis
g This column shows the log likelihood ratio for each analysis
h This column shows the number of records used for each analysis

## Sheet: S
S4 Table (4). Results of variance component analysis using alternative model for 16 traits in GS10K: model 'S'
Trait	Model: Sa
	σ2es (s.e.)b		σ2ε (s.e.)c		V (s.e.)d		e2s (s.e.)e		%VCf	logLg	nh
Height	19.5744	(1.2700)	19.2443	(1.1807)	38.8187	(0.5821)	0.5	(0.03)	0.504252	-21212.4	9150
Weight	0.010052	(0.0014)	0.023838	(0.0014)	0.03389	(0.0005)	0.3	(0.04)	0.296607	10797.7	9118
Fat	12.5497	(1.9687)	34.2239	(1.9624)	46.7736	(0.7046)	0.27	(0.04)	0.268308	-21576.6	8926
BMI	0.007967	(0.0012)	0.021516	(0.0012)	0.029483	(0.0004)	0.27	(0.04)	0.270224	11412.2	9107
Hips	0.001829	(0.0004)	0.006842	(0.0004)	0.008671	(0.0001)	0.21	(0.04)	0.210933	16725.2	8984
Waist	0.004283	(0.0008)	0.013965	(0.0008)	0.018248	(0.0003)	0.23	(0.04)	0.234711	13446.7	9016
WHR	0.000931	(0.0003)	0.005448	(0.0003)	0.006379	(0.0001)	0.15	(0.04)	0.145948	18114.5	8995
ABSI	0.000473	(0.0002)	0.003723	(0.0002)	0.004195	(0.0001)	0.11	(0.04)	0.112753	19915.4	8962
Urea	0.008415	(0.0026)	0.048009	(0.0026)	0.056424	(0.0008)	0.15	(0.05)	0.149139	8491.8	9148
Creatinine	0.009863	(0.0009)	0.014189	(0.0009)	0.024052	(0.0004)	0.41	(0.04)	0.41007	12417.2	9146
Glucose	0.002181	(0.0007)	0.010895	(0.0007)	0.013076	(0.0002)	0.17	(0.05)	0.166794	14801.9	8936
TC	0.010928	(0.0015)	0.027128	(0.0015)	0.038056	(0.0006)	0.29	(0.04)	0.287156	10290.2	9136
HDL	0.018949	(0.0025)	0.044529	(0.0025)	0.063478	(0.0009)	0.3	(0.04)	0.298513	7954.1	9125
SBP	0.002877	(0.0007)	0.011291	(0.0007)	0.014168	(0.0002)	0.2	(0.05)	0.203063	14787.4	9144
DBP	0.001928	(0.0006)	0.012526	(0.0007)	0.014455	(0.0002)	0.13	(0.04)	0.133379	14684.5	9141
HR	0.004416	(0.0012)	0.021413	(0.0012)	0.02583	(0.0004)	0.17	(0.05)	0.170964	12024.9	9126
a Model 'S' = ERMSib
b This column shows the variance captured by matrix ERMSib
c This column shows the residual variance
d This column shows the total phenotypic variance
e This column shows the proportion of total phenotypic variance captured by matrix ERMSib
f This column shows the proportion of total phenotypic variance captured by this model for each analysis
g This column shows the log likelihood ratio for each analysis
h This column shows the number of records used for each analysis

## Sheet: C
S4 Table (5). Results of variance component analysis using alternative model for 16 traits in GS10K: model 'C'
Trait	Model: Ca
	σ2ec (s.e.)b		σ2ε (s.e.)c		V (s.e.)d		e2c (s.e.)e		%VCf	logLg	nh
Height	10.6492	(1.0885)	28.1385	(1.0808)	38.7878	(0.5801)	0.27	(0.03)	0.27455	-21241.6	9150
Weight	0.0066	(0.0010)	0.0273	(0.0010)	0.0339	(0.0005)	0.19	(0.03)	0.19469	10794.8	9118
Fat	8.96	(1.4296)	37.8227	(1.4677)	46.7827	(0.7051)	0.19	(0.03)	0.191524	-21577.5	8926
BMI	0.0066	(0.0009)	0.0229	(0.0009)	0.0295	(0.0004)	0.22	(0.03)	0.223729	11418.8	9107
Hips	0.0015	(0.0003)	0.0072	(0.0003)	0.0087	(0.0001)	0.17	(0.03)	0.172414	16727.5	8984
Waist	0.0039	(0.0005)	0.0144	(0.0006)	0.0183	(0.0003)	0.21	(0.03)	0.213115	13454.6	9016
WHR	0.0006	(0.0002)	0.0058	(0.0002)	0.0064	(0.0001)	0.09	(0.03)	0.09375	18112.6	8995
ABSI	0.0002	(0.0001)NS	0.004	(0.0001)	0.0042	(0.0001)	0.05	(0.03)NS	0.047619	19913.7	8962
Urea	0.0072	(0.0017)	0.0492	(0.0018)	0.0564	(0.0008)	0.13	(0.03)	0.12766	8495.77	9148
Creatinine	0.0032	(0.0007)	0.0207	(0.0007)	0.024	(0.0004)	0.13	(0.03)	0.133333	12393.3	9146
Glucose	0.0007	(0.0004)	0.0124	(0.0004)	0.0131	(0.0002)	0.05	(0.03)	0.0534351	14800	8936
TC	0.0026	(0.0011)	0.0355	(0.0012)	0.038	(0.0006)	0.07	(0.03)	0.0684211	10270	9136
HDL	0.0097	(0.0018)	0.0538	(0.0019)	0.0635	(0.0009)	0.15	(0.03)	0.152756	7942.22	9125
SBP	0.0014	(0.0004)	0.0127	(0.0004)	0.0141	(0.0002)	0.1	(0.03)	0.0992908	14787.3	9144
DBP	0.0014	(0.0004)	0.0131	(0.0005)	0.0145	(0.0002)	0.1	(0.03)	0.0965517	14685.2	9141
HR	0.0024	(0.0008)	0.0234	(0.0008)	0.0258	(0.0004)	0.09	(0.03)	0.0930233	12024.3	9126
a Model 'C' = ERMCouple
b This column shows the variance captured by matrix ERMCouple
c This column shows the residual variance
d This column shows the total phenotypic variance
e This column shows the proportion of total phenotypic variance captured by matrix ERMCouple
f This column shows the proportion of total phenotypic variance captured by this model for each analysis
g This column shows the log likelihood ratio for each analysis
h This column shows the number of records used for each analysis
NS Not significant. The variance component is not significantly different from 0 (log likelihood test, P-value > 0.05)

## Sheet: GK
S4 Table (6). Results of variance component analysis using alternative model for 16 traits in GS10K: model 'GK'
Trait	Model: GKa
	σ2g (s.e.)b		σ2kin(s.e.)c		σ2ε (s.e.)d		V (s.e.)e		h2g (s.e.)f		h2kin (s.e.)g		h2gkin (s.e.)h		%VCi	logLj	nk
Height	21.4798	(1.5917)	10.8291	(1.7221)	6.12363	(0.8222)	38.4325	(0.6033)	0.558897	(0.04)	0.281768	(0.04)	0.840665	(0.04)	0.840665	-20837.8	9150
Weight	0.009471	(0.0014)	0.009716	(0.0017)	0.014751	(0.0011)	0.033938	(0.0005)	0.27906	(0.04)	0.28629	(0.05)	0.56535	(0.05)	0.565354	10919	9118
Fat	12.4104	(1.9812)	9.39207	(2.5017)	25.0282	(1.6086)	46.8306	(0.7184)	0.265006	(0.04)	0.200554	(0.05)	0.46556	(0.05)	0.46556	-21495.9	8926
BMI	0.007472	(0.0012)	0.007861	(0.0015)	0.014185	(0.0010)	0.029517	(0.0005)	0.253131	(0.04)	0.266305	(0.05)	0.519436	(0.05)	0.519463	11514.2	9107
Hips	0.001787	(0.0004)	0.002037	(0.0005)	0.004866	(0.0003)	0.008689	(0.0001)	0.205605	(0.04)	0.234377	(0.05)	0.439982	(0.05)	0.440097	16792.2	8984
Waist	0.002909	(0.0007)	0.005476	(0.0010)	0.009885	(0.0006)	0.01827	(0.0003)	0.159239	(0.04)	0.299737	(0.05)	0.458976	(0.05)	0.458949	13515.3	9016
WHR	0.000971	(0.0003)	0.001093	(0.0003)	0.004322	(0.0002)	0.006386	(0.0001)	0.152049	(0.04)	0.171147	(0.05)	0.323196	(0.05)	0.323207	18152.7	8995
ABSI	0.000403	(0.0002)	0.00076	(0.0002)	0.003036	(0.0002)	0.004199	(0.0001)	0.096089	(0.04)	0.181005	(0.05)	0.277094	(0.05)	0.276971	19941.2	8962
Urea	0.008833	(0.0022)	0.0058	(0.0030)	0.041832	(0.0021)	0.056466	(0.0008)	0.156438	(0.04)	0.102719	(0.05)	0.259157	(0.05)	0.259147	8519.62	9148
Creatinine	0.005666	(0.0010)	0.00901	(0.0012)	0.009391	(0.0007)	0.024067	(0.0004)	0.235433	(0.04)	0.374386	(0.05)	0.609819	(0.05)	0.609798	12531.2	9146
Glucose	0.002424	(0.0005)	0	(0.0007) NS	0.01066	(0.0005)	0.013084	(0.0002)	0.185277	(0.04)	0	(0.06) NS	0.185277	(0.05)	0.185264	14819.4	8936
TC	0.005636	(0.0015)	0.008318	(0.0020)	0.024125	(0.0014)	0.038079	(0.0006)	0.148018	(0.04)	0.218443	(0.05)	0.366461	(0.05)	0.366449	10325.3	9136
HDL	0.01879	(0.0026)	0.0132	(0.0033)	0.031457	(0.0021)	0.063447	(0.0010)	0.296146	(0.04)	0.208051	(0.05)	0.504197	(0.05)	0.5042	8061.69	9125
SBP	0.002082	(0.0006)	0.00141	(0.0008)	0.010683	(0.0005)	0.014175	(0.0002)	0.146863	(0.04)	0.099444	(0.05)	0.246307	(0.05)	0.246349	14807.4	9144
DBP	0.002017	(0.0006)	0.0008	(0.0008) NS	0.011655	(0.0006)	0.014465	(0.0002)	0.139412	(0.04)	0.05	(0.05) NS	0.189412	(0.05)	0.194746	14700.6	9141
HR	0.003806	(0.0010)	0.004047	(0.0014)	0.018	(0.0010)	0.025852	(0.0004)	0.147215	(0.04)	0.156536	(0.05)	0.303751	(0.05)	0.303768	12058.1	9126
a Model 'GK' = GRMg + GRMkin
b This column shows the variance captured by matrix GRMg
c This column shows the variance captured by matrix GRMkin
d This column shows the residual variance
e This column shows the total phenotypic variance
f This column shows the proportion of total phenotypic variance captured by matrix GRMg
g This column shows the proportion of total phenotypic variance captured by matrix GRMkin
h This column shows the total heritability estimate, which is the sum of h2g and h2kin
i This column shows the proportion of total phenotypic variance captured by this model for each analysis
j This column shows the log likelihood ratio for each analysis
k This column shows the number of records used for each analysis
NS Not significant. The variance component is not significantly different from 0 (log likelihood test, P-value > 0.05)

## Sheet: GF
S4 Table (7). Results of variance component analysis using alternative model for 16 traits in GS10K: model 'GF'
Trait	Model: GFa
	σ2g (s.e.)b		σ2ef (s.e.)c		σ2ε (s.e.)d		V (s.e.)e		h2g (s.e.)f		e2f (s.e.)g		h2gkin (s.e.)h		%VCi	logLj	nk
Height	20.77	(1.2374)	8.23164	(0.7922)	9.66867	(0.7264)	38.6703	(0.6119)	0.537104	(0.03)	0.212867	(0.02)	0.537104	(0.03)	0.749971	-20805.4	9150
Weight	0.009592	(0.0012)	0.006117	(0.0007)	0.01835	(0.0009)	0.034059	(0.0005)	0.281618	(0.03)	0.179595	(0.02)	0.281618	(0.03)	0.461229	10936.8	9118
Fat	11.3064	(1.6392)	7.05747	(1.0616)	28.5714	(1.2780)	46.9353	(0.7247)	0.240894	(0.03)	0.150366	(0.02)	0.240894	(0.03)	0.39126	-21481.6	8926
BMI	0.007026	(0.0010)	0.005503	(0.0007)	0.017088	(0.0008)	0.029617	(0.0005)	0.237217	(0.03)	0.18581	(0.02)	0.237217	(0.03)	0.423034	11536	9107
Hips	0.001762	(0.0003)	0.001314	(0.0002)	0.005634	(0.0002)	0.00871	(0.0001)	0.202316	(0.03)	0.150819	(0.02)	0.202316	(0.03)	0.353157	16805.4	8984
Waist	0.003017	(0.0006)	0.003304	(0.0004)	0.012005	(0.0005)	0.018325	(0.0003)	0.164622	(0.03)	0.18028	(0.02)	0.164622	(0.03)	0.344939	13531.9	9016
WHR	0.001057	(0.0002)	0.000552	(0.0001)	0.004783	(0.0002)	0.006392	(0.0001)	0.165414	(0.03)	0.086304	(0.02)	0.165414	(0.03)	0.251721	18155	8995
ABSI	0.000536	(0.0001)	0.000299	(0.0001)	0.003367	(0.0001)	0.004202	(0.0001)	0.127534	(0.03)	0.071268	(0.02)	0.127534	(0.03)	0.198715	19940.9	8962
Urea	0.007158	(0.0019)	0.005566	(0.0012)	0.043799	(0.0016)	0.056522	(0.0008)	0.126633	(0.03)	0.098467	(0.02)	0.126633	(0.03)	0.225116	8528.16	9148
Creatinine	0.007267	(0.0008)	0.004699	(0.0005)	0.012276	(0.0006)	0.024242	(0.0004)	0.299783	(0.03)	0.193831	(0.02)	0.299783	(0.03)	0.493606	12546.9	9146
Glucose	0.002179	(0.0005)	0.0003	(0.0003) NS	0.010599	(0.0004)	0.013087	(0.0002)	0.166481	(0.03)	0.02	(0.02) NS	0.166481	(0.03)	0.189425	14820.1	8936
TC	0.006724	(0.0013)	0.003954	(0.0008)	0.02746	(0.0011)	0.038138	(0.0006)	0.176307	(0.03)	0.103676	(0.02)	0.176307	(0.03)	0.279983	10328.2	9136
HDL	0.019143	(0.0022)	0.008212	(0.0014)	0.036235	(0.0017)	0.063591	(0.0010)	0.301035	(0.03)	0.129145	(0.02)	0.301035	(0.03)	0.430171	8072.52	9125
SBP	0.001829	(0.0005)	0.001173	(0.0003)	0.011182	(0.0004)	0.014183	(0.0002)	0.128964	(0.03)	0.08267	(0.02)	0.128964	(0.03)	0.211662	14814	9144
DBP	0.001591	(0.0005)	0.000912	(0.0003)	0.011965	(0.0004)	0.014468	(0.0002)	0.109981	(0.03)	0.063037	(0.02)	0.109981	(0.03)	0.173002	14704.6	9141
HR	0.003643	(0.0009)	0.002582	(0.0006)	0.019647	(0.0008)	0.025872	(0.0004)	0.140811	(0.03)	0.099791	(0.02)	0.140811	(0.03)	0.240608	12064.9	9126
a Model 'GF' = GRMg + ERMFamily
b This column shows the variance captured by matrix GRMg
c This column shows the variance captured by matrix ERMFamily
d This column shows the residual variance
e This column shows the total phenotypic variance
f This column shows the proportion of total phenotypic variance captured by matrix GRMg
g This column shows the proportion of total phenotypic variance captured by matrix ERMFamily
h This column shows the heritability estimate, which is the sum of h2g and h2kin
i This column shows the proportion of total phenotypic variance captured by this model for each analysis
j This column shows the log likelihood ratio for each analysis
k This column shows the number of records used for each analysis
NS Not significant. The variance component is not significantly different from 0 (log likelihood test, P-value > 0.05)

## Sheet: GS
S4 Table (8). Results of variance component analysis using alternative model for 16 traits in GS10K: model 'GS'
Trait	Model: GSa
	σ2g (s.e.)b		σ2es (s.e.)c		σ2ε (s.e.)d		V (s.e.)e		h2g (s.e.)f		e2s (s.e.)g		h2gkin (s.e.)h		%VCi	logLj	nk
Height	29.2833	(1.1042)	3.41488	(1.1535)	6.19685	(1.2558)	38.8951	(0.6193)	0.75288	(0.02)	0.087797	(0.03)	0.75288	(0.02)	0.840678	-20854.9	9150
Weight	0.014961	(0.0010)	0.002595	(0.0013)	0.016492	(0.0014)	0.034047	(0.0005)	0.439403	(0.03)	0.076216	(0.04)	0.439403	(0.03)	0.51564	10905	9118
Fat	17.4182	(1.4604)	3.57252	(1.9486)	25.9267	(2.0605)	46.9174	(0.7215)	0.371252	(0.03)	0.076145	(0.04)	0.371252	(0.03)	0.447397	-21501.5	8926
BMI	0.01179	(0.0009)	0.002095	(0.0012)	0.015705	(0.0013)	0.02959	(0.0005)	0.398449	(0.03)	0.070807	(0.04)	0.398449	(0.03)	0.469246	11502.3	9107
Hips	0.00286	(0.0003)	0.0004	(0.0004) NS	0.005393	(0.0004)	0.0087	(0.0001)	0.328729	(0.03)	0.05	(0.04) NS	0.328729	(0.03)	0.374713	16783.5	8984
Waist	0.005801	(0.0006)	0.0013	(0.0008) NS	0.011217	(0.0008)	0.018301	(0.0003)	0.316999	(0.03)	0.07	(0.04) NS	0.316999	(0.03)	0.388012	13501	9016
WHR	0.001547	(0.0002)	0.0001	(0.0003) NS	0.004729	(0.0003)	0.00639	(0.0001)	0.242028	(0.03)	0.02	(0.04) NS	0.242028	(0.03)	0.257746	18147.7	8995
ABSI	0.000798	(0.0001)	0.0001	(0.0002) NS	0.003348	(0.0002)	0.004201	(0.0001)	0.189958	(0.03)	0.01	(0.05) NS	0.189958	(0.03)	0.213759	19935.7	8962
Urea	0.011562	(0.0017)	0.0021	(0.0026) NS	0.042791	(0.0027)	0.056483	(0.0008)	0.204702	(0.03)	0.04	(0.05) NS	0.204702	(0.03)	0.241878	8518.05	9148
Creatinine	0.010364	(0.0008)	0.004066	(0.0009)	0.009733	(0.0010)	0.024164	(0.0004)	0.428903	(0.03)	0.168284	(0.04)	0.428903	(0.03)	0.597169	12510.9	9146
Glucose	0.002353	(0.0004)	0.0011	(0.0007) NS	0.009632	(0.0007)	0.013094	(0.0002)	0.179726	(0.03)	0.08	(0.05) NS	0.179726	(0.03)	0.263709	14820.4	8936
TC	0.009182	(0.0012)	0.00655	(0.0016)	0.022393	(0.0016)	0.038125	(0.0006)	0.24083	(0.03)	0.171798	(0.04)	0.24083	(0.03)	0.412643	10324.3	9136
HDL	0.026075	(0.0019)	0.004332	(0.0025)	0.033183	(0.0027)	0.063591	(0.0010)	0.410051	(0.03)	0.068127	(0.04)	0.410051	(0.03)	0.478165	8054.66	9125
SBP	0.002659	(0.0004)	0.001652	(0.0007)	0.009879	(0.0007)	0.014189	(0.0002)	0.187387	(0.03)	0.116395	(0.05)	0.187387	(0.03)	0.303827	14808.1	9144
DBP	0.002331	(0.0004)	0.0008	(0.0006) NS	0.011315	(0.0007)	0.014469	(0.0002)	0.161117	(0.03)	0.06	(0.04) NS	0.161117	(0.03)	0.216394	14700.8	9141
HR	0.0058	(0.0008)	0.0013	(0.0012) NS	0.018749	(0.0013)	0.025869	(0.0004)	0.224191	(0.03)	0.05	(0.05) NS	0.224191	(0.03)	0.27446	12054.4	9126
a Model 'GS' = GRMg + ERMSib
b This column shows the variance captured by matrix GRMg
c This column shows the variance captured by matrix ERMSib
d This column shows the residual variance
e This column shows the total phenotypic variance
f This column shows the proportion of total phenotypic variance captured by matrix GRMg
g This column shows the proportion of total phenotypic variance captured by matrix ERMSib
h This column shows the heritability estimate, which is the sum of h2g and h2kin
i This column shows the proportion of total phenotypic variance captured by this model for each analysis
j This column shows the log likelihood ratio for each analysis
k This column shows the number of records used for each analysis
NS Not significant. The variance component is not significantly different from 0 (log likelihood test, P-value > 0.05)

## Sheet: GC
S4 Table (9). Results of variance component analysis using alternative model for 16 traits in GS10K: model 'GC'
Trait	Model: GCa
	σ2g (s.e.)b		σ2ec (s.e.)c		σ2ε (s.e.)d		V (s.e.)e		h2g (s.e.)f		e2c (s.e.)g		h2gkin (s.e.)h		%VCi	logLj	nk
Height	30.9259	(1.1844)	6.13435	(0.9552)	1.88805	(1.4055)	38.9483	(0.6259)	0.794024	(0.02)	0.1575	(0.02)	0.794024	(0.02)	0.951524	-20839.9	9150
Weight	0.015677	(0.0011)	0.005163	(0.0010)	0.013212	(0.0014)	0.034052	(0.0005)	0.460394	(0.03)	0.151608	(0.03)	0.460394	(0.03)	0.612005	10915.6	9118
Fat	18.5453	(1.4849)	7.80552	(1.3926)	20.6053	(1.9706)	46.9561	(0.7253)	0.39495	(0.03)	0.16623	(0.03)	0.39495	(0.03)	0.56118	-21489.8	8926
BMI	0.012384	(0.0009)	0.005511	(0.0008)	0.011705	(0.0012)	0.0296	(0.0005)	0.418384	(0.03)	0.18618	(0.03)	0.418384	(0.03)	0.604561	11519	9107
Hips	0.003014	(0.0003)	0.001349	(0.0003)	0.004343	(0.0004)	0.008706	(0.0001)	0.346202	(0.03)	0.154909	(0.03)	0.346202	(0.03)	0.501149	16794.4	8984
Waist	0.006106	(0.0006)	0.003422	(0.0005)	0.008781	(0.0008)	0.018309	(0.0003)	0.333486	(0.03)	0.186886	(0.03)	0.333486	(0.03)	0.5204	13516.7	9016
WHR	0.001586	(0.0002)	0.000496	(0.0002)	0.004309	(0.0003)	0.006391	(0.0001)	0.248206	(0.03)	0.077573	(0.03)	0.248206	(0.03)	0.325771	18150.5	8995
ABSI	0.000814	(0.0001)	0.0002	(0.0001)NS	0.003196	(0.0002)	0.004201	(0.0001)	0.193753	(0.03)	0.05	(0.03) NS	0.193753	(0.03)	0.241371	19936.6	8962
Urea	0.01232	(0.0017)	0.007036	(0.0016)	0.037146	(0.0024)	0.056503	(0.0008)	0.218051	(0.03)	0.124525	(0.03)	0.218051	(0.03)	0.342566	8526.37	9148
Creatinine	0.011422	(0.0008)	0.002885	(0.0006)	0.009867	(0.0010)	0.024173	(0.0004)	0.472506	(0.03)	0.119328	(0.03)	0.472506	(0.03)	0.591859	12514	9146
Glucose	0.002484	(0.0004)	0.00069	(0.0004)	0.009912	(0.0006)	0.013086	(0.0002)	0.189843	(0.03)	0.052728	(0.03)	0.189843	(0.03)	0.242549	14821.3	8936
TC	0.010372	(0.0011)	0.00231	(0.0011)	0.025443	(0.0016)	0.038124	(0.0006)	0.272045	(0.03)	0.060592	(0.03)	0.272045	(0.03)	0.332651	10318.3	9136
HDL	0.027745	(0.0020)	0.00821	(0.0018)	0.027688	(0.0026)	0.063643	(0.0010)	0.435945	(0.03)	0.129005	(0.03)	0.435945	(0.03)	0.564948	8063.55	9125
SBP	0.002912	(0.0004)	0.001377	(0.0004)	0.009888	(0.0006)	0.014177	(0.0002)	0.205386	(0.03)	0.097151	(0.03)	0.205386	(0.03)	0.302532	14812.8	9144
DBP	0.002496	(0.0004)	0.0013	(0.0004)	0.010673	(0.0006)	0.014469	(0.0002)	0.172506	(0.03)	0.089879	(0.03)	0.172506	(0.03)	0.262354	14704.7	9141
HR	0.006073	(0.0008)	0.002158	(0.0007)	0.017635	(0.0011)	0.025866	(0.0004)	0.2348	(0.03)	0.083437	(0.03)	0.2348	(0.03)	0.318217	12058	9126
a Model 'GC' = GRMg + ERMCouple
b This column shows the variance captured by matrix GRMg
c This column shows the variance captured by matrix ERMCouple
d This column shows the residual variance
e This column shows the total phenotypic variance
f This column shows the proportion of total phenotypic variance captured by matrix GRMg
g This column shows the proportion of total phenotypic variance captured by matrix ERMCouple
h This column shows the heritability estimate, which is the sum of h2g and h2kin
i This column shows the proportion of total phenotypic variance captured by this model for each analysis
j This column shows the log likelihood ratio for each analysis
k This column shows the number of records used for each analysis
NS Not significant. The variance component is not significantly different from 0 (log likelihood test, P-value > 0.05)

## Sheet: KF
S4 Table (10). Results of variance component analysis using alternative model for 16 traits in GS10K: model 'KF'
Trait	Model: KFa
	σ2kin (s.e.)b		σ2ef (s.e.)c		σ2ε (s.e.)d		V (s.e.)e		h2kin (s.e.)f		e2f (s.e.)g		h2gkin (s.e.)h		%VCi	logLj	nk
Height	19.8456	(1.7450)	9.06176	(1.0002)	9.85024	(1.0247)	38.7576	(0.6073)	0.512045	(0.04)	0.233806	(0.02)	0.512045	(0.04)	0.74585	-20912.4	9150
Weight	0.009811	(0.0019)	0.005976	(0.0010)	0.018214	(0.0013)	0.034001	(0.0005)	0.288554	(0.06)	0.175771	(0.03)	0.288554	(0.06)	0.46431	10911.4	9118
Fat	8.79211	(2.8241)	7.97789	(1.3815)	30.1126	(1.9485)	46.8825	(0.7204)	0.187535	(0.06)	0.170168	(0.03)	0.187535	(0.06)	0.357702	-21502.5	8926
BMI	0.005975	(0.0017)	0.005868	(0.0008)	0.017742	(0.0012)	0.029585	(0.0005)	0.201966	(0.06)	0.198334	(0.03)	0.201966	(0.06)	0.400304	11514.7	9107
Hips	0.001622	(0.0005)	0.00134	(0.0003)	0.005737	(0.0004)	0.008699	(0.0001)	0.186436	(0.06)	0.1541	(0.03)	0.186436	(0.06)	0.340499	16791.2	8984
Waist	0.003167	(0.0011)	0.003225	(0.0005)	0.011915	(0.0008)	0.018306	(0.0003)	0.172977	(0.06)	0.17616	(0.03)	0.172977	(0.06)	0.349175	13523.4	9016
WHR	0.001279	(0.0004)	0.000463	(0.0002)	0.004643	(0.0003)	0.006386	(0.0001)	0.200318	(0.06)	0.072517	(0.03)	0.200318	(0.06)	0.272784	18148	8995
ABSI	0.000879	(0.0003)	0.0002	(0.0001)NS	0.003157	(0.0002)	0.004198	(0.0001)	0.209469	(0.06)	0.04	(0.03) NS	0.209469	(0.06)	0.257027	19939.1	8962
Urea	0.0028	(0.0035) NS	0.00712	(0.0016)	0.046595	(0.0025)	0.056492	(0.0008)	0.05	(0.06) NS	0.126042	(0.03)	0.05	(0.06) NS	0.1756	8520.7	9148
Creatinine	0.009545	(0.0012)	0.003708	(0.0007)	0.010908	(0.0008)	0.024162	(0.0004)	0.395058	(0.05)	0.153472	(0.03)	0.395058	(0.05)	0.548506	12529.1	9146
Glucose	0.0012	(0.0008) NS	0.000628	(0.0004)	0.011273	(0.0006)	0.013075	(0.0002)	0.09	(0.06) NS	0.048008	(0.03)	0.09	(0.06) NS	0.139809	14808.5	8936
TC	0.009106	(0.0023)	0.00297	(0.0011)	0.026012	(0.0016)	0.038088	(0.0006)	0.239073	(0.06)	0.077967	(0.03)	0.239073	(0.06)	0.317055	10321.3	9136
HDL	0.01979	(0.0035)	0.007843	(0.0018)	0.035859	(0.0024)	0.063491	(0.0001)	0.311691	(0.06)	0.123529	(0.03)	0.311691	(0.06)	0.435227	8042.89	9125
SBP	0.0012	(0.0008) NS	0.001342	(0.0004)	0.011596	(0.0006)	0.01417	(0.0002)	0.09	(0.06) NS	0.094732	(0.03)	0.09	(0.06) NS	0.179393	14807.2	9144
DBP	0.0005	(0.0009) NS	0.001296	(0.0004)	0.012673	(0.0007)	0.014459	(0.0002)	0.03	(0.06) NS	0.08964	(0.03)	0.03	(0.06) NS	0.124213	14699.2	9141
HR	0.003245	(0.0016)	0.002708	(0.0007)	0.019898	(0.0011)	0.025852	(0.0004)	0.125544	(0.06)	0.104757	(0.03)	0.125544	(0.06)	0.230272	12058	9126
a Model 'KF' = GRMkin + ERMFamily
b This column shows the variance captured by matrix GRMkin
c This column shows the variance captured by matrix ERMFamily
d This column shows the residual variance
e This column shows the total phenotypic variance
f This column shows the proportion of total phenotypic variance captured by matrix GRMkin
g This column shows the proportion of total phenotypic variance captured by matrix ERMFamily
h This column shows the heritability estimate, which is the sum of h2g and h2kin
i This column shows the proportion of total phenotypic variance captured by this model for each analysis
j This column shows the log likelihood ratio for each analysis
k This column shows the number of records used for each analysis
NS Not significant. The variance component is not significantly different from 0 (log likelihood test, P-value > 0.05)

[truncated: 21 more sheets: KS, KC, FS, FC, SC, GKF, GKS, GKC, GFS, GFC, GSC, KFS, KFC, KSC, FSC, GKFS, GKFC, GKSC, GFSC, KFSC …]
