# Supplementary material for: Pedigree- and SNP-Associated Genetics and Recent Environment are the Major Contributors to Anthropometric and Cardiometabolic Trait Variation
Source: PLoS Genet. 2016 Feb 2;12(2):e1005804. doi: 10.1371/journal.pgen.1005804 (PMC4737500; doi:10.1371/journal.pgen.1005804)
Supplement: S5 Table — (XLSX) [file pgen.1005804.s006.xlsx]

## Sheet: Sheet1
S5 Table: Parameter settings and main results (mean and 95% CI) for all scenarios in simulation study using GS10K data.
Scenario	Phenotype contributors										Model	Samples	No. Replicates	Mean of overall estimates (95% CI)
	h2g		h2kin		e2f		e2s		e2c					h2g		h2kin		e2f		e2s		e2c
i	h2g=	0.2	h2kin=	0	e2f=	0	e2s=	0	e2c=	0	G	ALL	50	h2g=	0.203 (0.196-0.209)	h2kin=	-	e2f=	-	e2s=	-	e2c=	-
		0.3													0.311 (0.305-0.317)a
		0.5													0.508 (0.501-0.515)
	h2g=	0	h2kin=	0.2	e2f=	0	e2s=	0	e2c=	0	K			h2g=	-	h2kin=	0.203 (0.194-0.213)	e2f=	-	e2s=	-	e2c=	-
				0.3													0.296 (0.287-0.305)
				0.5													0.499 (0.489-0.508)
	h2g=	0	h2kin=	0	e2f=	0.015	e2s=	0	e2c=	0	F			h2g=	-	h2kin=	-	e2f=	0.016 (0.012-0.020)	e2s=	-	e2c=	-
						0.025													0.027 (0.024-0.030)
						0.05													0.050 (0.046-0.053)
						0.1													0.099 (0.094-0.104)
	h2g=	0	h2kin=	0	e2f=	0	e2s=	0.03	e2c=	0	S			h2g=	-	h2kin=	-	e2f=	-	e2s=	0.031 (0.023-0.038)	e2c=	-
								0.05													0.057 (0.046-0.067)
								0.1													0.092 (0.081-0.103)
								0.2													0.200 (0.188-0.212)
	h2g=	0	h2kin=	0	e2f=	0	e2s=	0	e2c=	0.03	C			h2g=	-	h2kin=	-	e2f=	-	e2s=	-	e2c=	0.035 (0.028-0.043)
										0.05													0.053 (0.045-0.060)
										0.1													0.097 (0.090-0.104)
										0.2													0.199 (0.191-0.206)
ii	h2g=	0.5	h2kin=	0	e2f=	0	e2s=	0	e2c=	0	GK	All	50	h2g=	0.502 (0.495-0.509)	h2kin=	0.008 (0.003-0.013)	e2f=	-	e2s=	-	e2c=	-
		0.5		0.2											0.525 (0.516-0.534)		0.169 (0.160-0.181)
		0.3		0.3											0.318 (0.309-0.326)		0.277 (0.267-0.287)
		0.2		0.5											0.214 (0.205-0.223)		0.480 (0.468-0.491)
	h2g=	0.3	h2kin=	0	e2f=	0.05	e2s=	0	e2c=	0	GF			h2g=	0.309 (0.303-0.315)	h2kin=	-	e2f=	0.044 (0.040-0.048)	e2s=	-	e2c=	-
	h2g=	0.5	h2kin=	0.2	e2f=	0	e2s=	0	e2c=	0	G			h2g=	0.608 (0.602-0.615)	h2kin=	-	e2f=	-	e2s=	-	e2c=	-
	h2g=	0.3	h2kin=	0	e2f=	0.05	e2s=	0	e2c=	0	G			h2g=	0.341 (0.334-0.348)	h2kin=	-	e2f=	-	e2s=	-	e2c=	-
	h2g=	0.3	h2kin=	0.2	e2f=	0	e2s=	0	e2c=	0	GF			h2g=	0.350 (0.342-0.359)	h2kin=	-	e2f=	0.060 (0.055-0.066)	e2s=	-	e2c=	-
	h2g=	0.3	h2kin=	0	e2f=	0.05	e2s=	0	e2c=	0	GK			h2g=	0.311 (0.302-0.320)	h2kin=	0.072 (0.061-0.082)	e2f=	-	e2s=	-	e2c=	-
	h2g=	0.5	h2kin=	0.2	e2f=	0	e2s=	0	e2c=	0	G	Unrelated Individuals		h2g=	0.526 (0.515-0.537)	h2kin=	-	e2f=	-	e2s=	-	e2c=	-
	h2g=	0.3	h2kin=	0	e2f=	0.05	e2s=	0	e2c=	0	G			h2g=	0.310 (0.297-0.323)	h2kin=	-	e2f=	-	e2s=	-	e2c=	-
iii	h2g=	0.3	h2kin=	0	e2f=	0.05	e2s=	0.1	e2c=	0	GFS	ALL	100	h2g=	0.308 (0.302-0.314)	h2kin=	-	e2f=	0.044 (0.040-0.048)	e2s=	0.105 (0.097-0.112)	e2c=	-
	h2g=	0.3	h2kin=	0.2	e2f=	0	e2s=	0	e2c=	0.1	GKC			h2g=	0.311 (0.305-0.317)	h2kin=	0.188 (0.179-0.197)	e2f=	-	e2s=	-	e2c=	0.099 (0.094-0.105)
	h2g=	0.3	h2kin=	0.2	e2f=	0	e2s=	0.1	e2c=	0.1	GKSC			h2g=	0.310 (0.304-0.316)	h2kin=	0.190 (0.182-0.198)	e2f=	-	e2s=	0.101 (0.095-0.107)	e2c=	0.099 (0.094-0.104)
	h2g=	0.3	h2kin=	0.2	e2f=	0.05	e2s=	0.1	e2c=	0.1	GKFSC			h2g=	0.304 (0.298-0.310)	h2kin=	0.180 (0.156-0.204)	e2f=	0.063 (0.052-0.073)	e2s=	0.097 (0.091-0.103)	e2c=	0.093 (0.081-0.105)
N.B:
a Values in bold means that they are significantly different from parameter settings according to Z-test at α = 0.05 level.
