# Supplementary material for: Pedigree- and SNP-Associated Genetics and Recent Environment are the Major Contributors to Anthropometric and Cardiometabolic Trait Variation
Source: PLoS Genet. 2016 Feb 2;12(2):e1005804. doi: 10.1371/journal.pgen.1005804 (PMC4737500; doi:10.1371/journal.pgen.1005804)
Supplement: S6 Table — (XLSX) [file pgen.1005804.s007.xlsx]

## Sheet: Table S7
S6 Table. Parameter settings for phenotypes simulated using GS10K data, results of model selection using simulated phenotypes and results of variance component analyses using selected models.
Scenario	Phenotype Contributors					No.	Model	Estimates of effects (s.e.)
	h2g	h2g	e2f	e2s	e2c			h2g		h2g		e2f		e2s		e2c
a	h2g=0.2	h2kin=0.05	e2f=0.15	e2s=0.03	e2c=0.05	1	GF	h2g=	0.21 (0.02)	h2kin=	-	e2f=	0.15 (0.02)	e2s=	-	e2c=	-
						2	GF	h2g=	0.25 (0.03)	h2kin=	-	e2f=	0.13 (0.02)	e2s=	-	e2c=	-
						3	GF	h2g=	0.16 (0.02)	h2kin=	-	e2f=	0.18 (0.02)	e2s=	-	e2c=	-
						4	GFC	h2g=	0.24 (0.03)	h2kin=	-	e2f=	0.16 (0.02)	e2s=	-	e2c=	0.07 (0.03)
						5	GFS	h2g=	0.20 (0.02)	h2kin=	-	e2f=	0.15 (0.02)	e2s=	0.10 (0.03)	e2c=	-
						6	GF	h2g=	0.23 (0.02)	h2kin=	-	e2f=	0.17 (0.02)	e2s=	-	e2c=	-
						7	GKC	h2g=	0.23 (0.03)	h2kin=	0.38 (0.04)	e2f=	-	e2s=	-	e2c=	0.23 (0.02)
						8	GF	h2g=	0.21 (0.02)	h2kin=	-	e2f=	0.18 (0.02)	e2s=	-	e2c=	-
						9	GFC	h2g=	0.24 (0.03)	h2kin=	-	e2f=	0.13 (0.02)	e2s=	-	e2c=	0.09 (0.03)
						10	GF	h2g=	0.19 (0.02)	h2kin=	-	e2f=	0.20 (0.02)	e2s=	-	e2c=	-
b	h2g=0.2	h2kin=0.3	e2f=0.025	e2s=0.03	e2c=0.2	1	GKC	h2g=	0.21 (0.03)	h2kin=	0.36(0.04)	e2f=	-	e2s=	-	e2c=	0.26(0.02)
						2	GFSC	h2g=	0.20 (0.03)	h2kin=	-	e2f=	0.18 (0.02)	e2s=	0.07 (0.03)	e2c=	0.09 (0.03)
						3	GKC	h2g=	0.21 (0.03)	h2kin=	0.40 (0.04)	e2f=	-	e2s=	-	e2c=	0.21 (0.03)
						4	GKSC	h2g=	0.19 (0.03)	h2kin=	0.40 (0.05)	e2f=	-	e2s=	0.06 (0.03)	e2c=	0.24 (0.03)
						5	GKC	h2g=	0.19 (0.03)	h2kin=	0.33 (0.04)	e2f=	-	e2s=	-	e2c=	0.23 (0.03)
						6	GKC	h2g=	0.18 (0.03)	h2kin=	0.38 (0.04)	e2f=	-	e2s=	-	e2c=	0.23 (0.03)
						7	GKC	h2g=	0.20 (0.03)	h2kin=	0.30 (0.04)	e2f=	-	e2s=	-	e2c=	0.18 (0.03)
						8	GKC	h2g=	0.22 (0.03)	h2kin=	0.33 (0.04)	e2f=	-	e2s=	-	e2c=	0.20 (0.02)
						9	GKSC	h2g=	0.18 (0.03)	h2kin=	0.35 (0.05)	e2f=	-	e2s=	0.06 (0.03)	e2c=	0.20 (0.03)
						10	GF	h2g=	0.17 (0.03)	h2kin=	-	e2f=	0.23 (0.02)	e2s=	-	e2c=	-
c	h2g=0.25	h2kin=0.15	e2f=0.15	e2s=0.05	e2c=0.15	1	GFSC	h2g=	0.27 (0.03)	h2kin=	-	e2f=	0.14 (0.02)	e2s=	0.05 (0.03)	e2c=	0.16 (0.03)
						2	GKFSC	h2g=	0.28 (0.03)	h2kin=	0.22 (0.14)	e2f=	0.11 (0.07)	e2s=	0.08 (0.03)	e2c=	0.20 (0.07)
						3	GKFSC	h2g=	0.28 (0.03)	h2kin=	0.13 (0.14)	e2f=	0.14 (0.07)	e2s=	0.03 (0.03)	e2c=	0.14 (0.07)
						4	GFSC	h2g=	0.22 (0.03)	h2kin=	-	e2f=	0.19 (0.02)	e2s=	0.04 (0.03)	e2c=	0.14 (0.03)
						5	GKFC	h2g=	0.24 (0.03)	h2kin=	0.17 (0.14)	e2f=	0.13 (0.07)	e2s=	-	e2c=	0.14 (0.07)
						6	GKFSC	h2g=	0.27 (0.03)	h2kin=	0.03 (0.14)	e2f=	0.18 (0.07)	e2s=	0.08 (0.03)	e2c=	0.12 (0.07)
						7	GKFSC	h2g=	0.31 (0.03)	h2kin=	0.12 (0.14)	e2f=	0.10 (0.07)	e2s=	0.09 (0.03)	e2c=	0.20 (0.07)
						8	GKFC	h2g=	0.29 (0.03)	h2kin=	0.05 (0.14)	e2f=	0.16 (0.07)	e2s=	-	e2c=	0.15 (0.07)
						9	GKFSC	h2g=	0.24 (0.03)	h2kin=	0.32 (0.14)	e2f=	0.11 (0.07)	e2s=	0.03 (0.03)	e2c=	0.18 (0.07)
						10	GKFC	h2g=	0.20 (0.03)	h2kin=	0.42 (0.14)	e2f=	0.06 (0.07)	e2s=	-	e2c=	0.20 (0.07)
