# Supplementary material for: Pedigree- and SNP-Associated Genetics and Recent Environment are the Major Contributors to Anthropometric and Cardiometabolic Trait Variation
Source: PLoS Genet. 2016 Feb 2;12(2):e1005804. doi: 10.1371/journal.pgen.1005804 (PMC4737500; doi:10.1371/journal.pgen.1005804)
Supplement: S7 Table — (XLSX) [file pgen.1005804.s008.xlsx]

## Sheet: Workbook2.csv
S7 Table. Phenotypic correlation for spousal pairs (covariates adjusted) in GS10K
Trait	Correlation	95% Confidence Interval
Height	0.257	0.203 - 0.310
Weight	0.178	0.122 - 0.234
Fat	0.170	0.112 - 0.227
BMI	0.206	0.150 - 0.261
Hips	0.159	0.102 - 0.216
Waist	0.194	0.138 - 0.250
WHR	0.081	0.022 - 0.138
ABSI	0.048	-0.011 - 0.106NS
Urea	0.121	0.063 - 0.177
Creatinine	0.138	0.081 - 0.194
Glucose	0.055	-0.004 - 0.114NS
TC	0.063	0.006 - 0.120
HDL	0.147	0.090 - 0.203
SBP	0.107	0.050 - 0.164
DBP	0.091	0.033 - 0.148
HR	0.091	0.033 - 0.148
NS Not significant. The correlation is not significantly different from 0
